# Supplementary material for: Case-based learning: a case of maturity-onset diabetes of the young 5 (MODY5) due to 17q12 microdeletion with a diminished plasma glucagon level
Source: Diabetol Int. 2025 Feb 17;16(2):432–8. doi: 10.1007/s13340-025-00804-2 (PMC11954765; doi:10.1007/s13340-025-00804-2)
Supplement: Supplementary file 2 — Supplementary file2 (XLSX 12 KB) [file 13340_2025_804_MOESM2_ESM.xlsx]

## Sheet: Sheet1
Gene-Exon	Chr.band	hg18 loc.	Height	Area	Ratio	Stdev	REF
KLF11-1	02q25.1	02-010.101300	7615	62688	1.06	0.04	🟰
KLF11-2	02q25.1	02-010.103790	11093	67192	1.02	0.04	🟰
KLF11-3	02q25.1	02-010.105790	11454	75368	1.09	0.05	🟰
KLF11-4	02q25.1	02-010.109900	9798	61153	1.04	0.05	🟰
NEUROD1-2	02q31.3	02-182.251320	9086	60907	1.04	0.04	🟰
NEUROD1-1	02q31.3	02-182.253380	6975	57415	0.98	0.04	🟰
PAX4-12	07q32.1	07-127.038280	6834	58411	1.05	0.04	🟰
PAX4-11	07q32.1	07-127.038840	11601	68823	1.03	0.05	🟰
PAX4-10	07q32.1	07-127.039230	7565	61360	1.04	0.04	🟰
PAX4-9	07q32.1	07-127.040310	7117	54304	1.08	0.04	🟰
PAX4-8	07q32.1	07-127.040800	10342	69621	1.05	0.04	🟰
PAX4-7	07q32.1	07-127.041170	7716	63631	1.05	0.04	🟰
PAX4-6	07q32.1	07-127.041800	12101	75401	0.98	0.05	🟰
PAX4-5	07q32.1	07-127.042310	7620	63738	1.06	0.04	🟰
PAX4-4	07q32.1	07-127.042910	11275	68161	1	0.05	🟰
CEL-2	09q34.2	09-134.929640	10018	61027	0.92	0.17	🟰
CEL-4	09q34.2	09-134.930320	8480	60009	0.93	0.16	🟰
CEL-5	09q34.2	09-134.931800	7746	62499	0.95	0.15	🟰
CEL-6	09q34.2	09-134.932080	9844	69012	0.86	0.14	🟰
CEL-7	09q34.2	09-134.932310	9358	61202	0.91	0.17	🟰
INS-3	11q15.5	11-002.137560	10197	64379	1.01	0.04	🟰
INS-2	11q15.5	11-002.138600	12354	74306	1.06	0.04	🟰
INS-1	11q15.5	11-002.138960	11051	70161	1.05	0.05	🟰
PDX1-1	13q12.2	13-027.392320	9489	70809	1.09	0.04	🟰
PDX1-2	13q12.2	13-027.398060	10530	67633	0.99	0.04	🟰
HNF1B-9	17q12	17-033.121230	5287	34708	0.52	0.02	<<＊
HNF1B-8	17q12	17-033.133200	4922	30618	0.51	0.02	<<＊
HNF1B-7	17q12	17-033.135160	5310	31501	0.52	0.03	<<＊
HNF1B-6	17q12	17-033.139120	3814	31886	0.53	0.02	<<＊
HNF1B-5	17q12	17-033.144770	3309	25394	0.53	0.03	<<＊
HNF1B-4	17q12	17-033.165600	5435	34915	0.54	0.02	<<＊
HNF1B-4	17q12	17-033.165860	3579	26263	0.55	0.03	<<＊
HNF1B-3	17q12	17-033.167850	5465	33548	0.53	0.02	<<＊
HNF1B-2	17q12	17-033.173670	5273	32003	0.53	0.02	<<＊
HNF1B-1	17q12	17-033.178960	4213	30068	0.53	0.02	<<＊
Reference	03q11.2	03-099.782940	7883	66617	1	0.04	🟰
Reference	03q21.3	03-129.999530	10535	62304	0.98	0.04	🟰
Reference	04q25	04-110.902180	8608	51642	0.98	0.05	🟰
Reference	05q14.3	05-090.056480	5693	49528	0.94	0.04	🟰
Reference	06p12.2	06-052.055960	8304	58522	0.98	0.05	🟰
Reference	10q21.1	10-055.370680	7124	55305	1.02	0.05	🟰
Reference	14q22.2	14-054.380550	8202	54367	1.1	0.04	＞＞
Reference	16q13	16-056.247330	12243	72346	1.02	0.04	🟰
Reference	18q21.2	18-051.045400	8314	64081	0.97	0.04	🟰
Reference	22q11.21	22-016.704670	11952	71466	1.04	0.04	🟰
			8304	61202	0.99	0.04
